# Supplementary material for: Dynamic regulation of murine RNA polymerase III transcription during heat shock stress
Source: Genetics. 2025 Mar 18;230(1):iyaf042. doi: 10.1093/genetics/iyaf042 (PMC12059648; doi:10.1093/genetics/iyaf042)
Supplement: iyaf042_Supplementary_Data [file iyaf042_supplementary_data.zip]

Archive with 6 entries (6 files):
- Figure_S1_GENETICS-2025-307891.pdf
- Figure_S2_GENETICS-2025-307891.pdf
- Figure_S3_GENETICS-2025-307891.pdf
- Figure_S4_GENETICS-2025-307891.pdf
- Figure_S5_GENETICS-2025-307891.pdf
- Supplemental_Figure_Legends_GENETICS-2025-307891.docx
